# Supplementary material for: The Altered Proteomic Landscape in Renal Tubular Epithelial Cells under High Oxalate Stimulation
Source: Biology (Basel). 2024 Oct 11;13(10):814. doi: 10.3390/biology13100814 (PMC11505525; doi:10.3390/biology13100814)
Supplement: Supplementary file 1 [file biology-13-00814-s001.zip]

Archive with 9 entries (9 files):
- Figure S1.tif
- Figure S2.tif
- Table S1.pdf
- Table S2.pdf
- Table S3.pdf
- Table S4.pdf
- Table S5.pdf
- Table S6.pdf
- Table S7.pdf
